# Supplementary material for: Population response magnitude variation in inferotemporal cortex predicts image memorability
Source: eLife. 2019 Aug 29;8:e47596. doi: 10.7554/eLife.47596 (PMC6715346; doi:10.7554/eLife.47596)
Supplement: Figure 2—source data 1. — Neural data include the spike count responses of each unit, averaged across novel and familiar presentations. The human-based memorability scores for each image are also provided. [file elife-47596-fig2-data1.zip]

Archive with 8 entries (5 files):
- Figure 2b - Source Data 1/
- Figure 2b - Source Data 1/Figure 2b - Source Data 1.mat
- __MACOSX/
- __MACOSX/Figure 2b - Source Data 1/
- __MACOSX/Figure 2b - Source Data 1/._Figure 2b - Source Data 1.mat
- Figure 2b - Source Data 1/Readme.rtf
- __MACOSX/Figure 2b - Source Data 1/._Readme.rtf
- __MACOSX/._Figure 2b - Source Data 1
