# Supplementary material for: Population response magnitude variation in inferotemporal cortex predicts image memorability
Source: eLife. 2019 Aug 29;8:e47596. doi: 10.7554/eLife.47596 (PMC6715346; doi:10.7554/eLife.47596)
Supplement: Figure 2—source data 2. — Behavioral data include monkey performance when images were presented as familiar. The human-based memorability scores for each image are also provided. Ethics: Animal experimentation: All procedures were performed in accordance with the guidelines of the University of Pennsylvania Institutional Animal Care and Use Committee under protocol 804222. [file elife-47596-fig2-data2.zip]

Archive with 8 entries (5 files):
- Figure 2c - Source Data 1/
- Figure 2c - Source Data 1/Figure 2c - Source Data 1.mat
- __MACOSX/
- __MACOSX/Figure 2c - Source Data 1/
- __MACOSX/Figure 2c - Source Data 1/._Figure 2c - Source Data 1.mat
- Figure 2c - Source Data 1/Readme.rtf
- __MACOSX/Figure 2c - Source Data 1/._Readme.rtf
- __MACOSX/._Figure 2c - Source Data 1
